# Supplementary material for: Improved Drug-Response Prediction Model of APC Mutant Colon Cancer Patient-Derived Organoids for Precision Medicine
Source: Cancers (Basel). 2023 Nov 22;15(23):5531. doi: 10.3390/cancers15235531 (PMC10705195; doi:10.3390/cancers15235531)
Supplement: Supplementary file 1 [file cancers-15-05531-s001.zip]

Archive with 1 entries (1 files):
- cancers-2672231-supplementary.pdf
